# Supplementary material for: Design of Cu2O(O)@Cu2O(P)@AuPt Multilevel Core–Shell Heterostructures via Mild Reduction Strategy with a Dual Function for Efficient Photocatalytic Degradation
Source: Materials (Basel). 2026 Jul 16;19(14):3069. doi: 10.3390/ma19143069 (PMC13413607; doi:10.3390/ma19143069)
Supplement: Supplementary file 1 [file materials-19-03069-s001.zip]

Archive with 1 entries (1 files):
- materials-4391177-supplementary.pdf
